# Supplementary material for: Horizontal transfer of exosomal microRNAs transduce apoptotic signals between pancreatic beta-cells
Source: Cell Commun Signal. 2015 Mar 19;13:17. doi: 10.1186/s12964-015-0097-7 (PMC4371845; doi:10.1186/s12964-015-0097-7)
Supplement: Additional file 2: Table S1. — Microarray results. Exosomes were isolated from the culture media (complemented with exosome-free FCS) of MIN6B1 cells treated or not with cytokines for 48 h. Exosomal and cellular miRNA content of MIN6B1 cells were determined by microarray. [file 12964_2015_97_MOESM2_ESM.xlsx]

## Sheet: Raw data
Table S1: microarray raw data
	Average expression (log)				exo cyt vs exo ctl			cell cyt vs cell ctl			exo ctl vs cell ctl			exo cyt vs cell cyt
miRNA ID	exo.ctl	exo.cyt	cell.ctl	cell.cyt	FoldChange	P.Value	adj.P.Val	FoldChange	P.Value	adj.P.Val	FoldChange	P.Value	adj.P.Val	FoldChange	P.Value	adj.P.Val
mmu-miR-720	12.7714	8.71449	13.4023	13.3144	-16.6443	2.24639e-05	0.00132741	-1.06287	0.739946	1	-1.54853	0.0550244	0.137034	-24.2496	1.23991e-05	0.000212089
mmu-miR-212-3p	5.29337	2.29029	4.64615	4.64633	-8.01712	0.0012593	0.0143492	1.00012	0.999697	1	1.56614	0.206878	0.41102	-5.11964	0.00358331	0.0160631
mmu-miR-1187	9.58666	7.15833	5.02167	5.52398	-5.38273	0.0102495	0.0594835	1.41649	0.437108	1	23.6701	0.000709541	0.00390849	3.10446	0.0418349	0.112187
mmu-miR-690	10.1728	7.95042	6.92721	6.88013	-4.66648	0.0147083	0.0758761	-1.03317	0.940294	1	9.48433	0.00323549	0.0122271	2.09985	0.135265	0.31289
mmu-miR-1907	6.51649	4.3226	0.0131299	0.0120117	-4.57539	0.000111152	0.00344041	-1.00078	0.995544	1	90.7209	6.45874e-07	3.32283e-05	19.8434	4.59408e-06	0.000119446
mmu-miR-681	4.34855	2.18281	0.0131299	0.0120117	-4.48698	0.00289393	0.0260898	-1.00078	0.997815	1	20.188	0.000128703	0.00121242	4.50271	0.00286543	0.0133995
mmu-miR-706	5.14574	3.09804	0.370501	0.235656	-4.13445	0.00820994	0.0497702	-1.09798	0.787241	1	27.3835	0.000205357	0.00164793	7.27216	0.00204214	0.0106191
mmu-miR-574-5p	10.4831	8.44268	6.05962	6.25517	-4.11375	0.0116393	0.0641148	1.14516	0.720353	1	21.459	0.000432471	0.00283356	4.55519	0.00888421	0.0319046
mmu-miR-29b-1*	4.91525	2.88734	3.96828	4.10475	-4.07812	0.000343842	0.0069843	1.09922	0.570835	1	1.92782	0.00913199	0.0284009	-2.32529	0.00327766	0.0148985
mmu-miR-466c-5p	7.29452	5.28427	2.3444	2.609	-4.02855	0.0636962	0.227379	1.2013	0.765279	1	30.9126	0.00226937	0.00910551	6.38758	0.025578	0.0748906
mmu-miR-669n	8.03563	6.04082	3.85439	4.23707	-3.98562	0.0213789	0.102179	1.30376	0.548497	1	18.1417	0.00105296	0.00521083	3.49126	0.030325	0.085701
mmu-miR-468	7.03996	5.08757	2.37947	1.96547	-3.87017	0.0966636	0.322212	-1.33238	0.681018	1	25.2899	0.00491797	0.0170946	8.70653	0.0229361	0.0687027
mmu-miR-670	3.64319	1.71255	3.65143	3.82218	-3.81225	0.00428186	0.0343606	1.12564	0.672323	1	-1.00573	0.983545	0.995155	-4.31582	0.00295065	0.0136995
mmu-miR-672	5.76705	3.91648	1.79465	1.82685	-3.60642	0.0480513	0.188153	1.02257	0.965241	1	15.6968	0.00273125	0.0106306	4.25639	0.0324969	0.0906565
mmu-miR-202-3p	7.72141	5.89919	5.49669	5.57419	-3.53627	0.00834607	0.0497702	1.05519	0.861857	1	4.67421	0.00369942	0.0134336	1.25266	0.477606	0.707579
mmu-miR-342-5p	5.42262	3.6674	2.93015	3.42197	-3.37578	2.91125e-05	0.00157693	1.40622	0.00844733	0.311811	5.62742	5.52773e-06	0.000123897	1.18544	0.0868724	0.214704
mmu-miR-466h-5p	5.5212	3.80493	0.343864	1.50508	-3.28587	0.0526956	0.19914	2.23646	0.146374	1	36.1855	0.000700793	0.00389329	4.92405	0.0199143	0.0625329
mmu-miR-709	13.9125	12.2205	9.9803	10.1543	-3.23105	0.00652164	0.0432558	1.12815	0.657593	1	15.2659	0.000159864	0.00143727	4.18804	0.00284701	0.0133995
mmu-miR-125a-5p	7.02397	5.36183	8.28748	8.46911	-3.16484	0.000899706	0.0121835	1.13416	0.462625	1	-2.4008	0.0029722	0.0113643	-8.61752	5.0684e-05	0.000562697
mmu-let-7d*	4.45614	2.83851	3.551	3.29065	-3.06871	0.0195902	0.0950742	-1.19777	0.604096	1	1.87273	0.114258	0.26715	-1.36807	0.381566	0.707579
mmu-miR-669a	6.46141	4.84579	2.46834	3.00362	-3.06442	0.034533	0.146709	1.44923	0.378896	1	15.9233	0.000941346	0.00484833	3.58549	0.0220222	0.067521
mmu-miR-669e	5.42226	3.81357	0.508197	1.95856	-3.04974	0.0296096	0.131948	2.73277	0.0416435	0.691806	30.1494	0.000293399	0.00209571	3.61754	0.0179269	0.0574014
mmu-miR-669l	6.21407	4.66821	1.77804	2.50718	-2.91977	0.11476	0.363874	1.65764	0.407367	1	21.646	0.00303733	0.0115454	4.47236	0.0451878	0.119886
mmu-miR-467c	4.24559	2.71277	1.33457	1.16195	-2.89351	0.188651	0.521802	-1.12711	0.870106	1	7.52149	0.0351544	0.0940344	2.92984	0.184401	0.404935
mmu-miR-671-5p	8.53259	7.03564	3.41172	4.31324	-2.82247	0.107994	0.349233	1.86803	0.290311	1	34.7967	0.00127563	0.00592256	6.5997	0.0169068	0.054947
mmu-miR-223	8.50923	7.05578	4.98102	4.82898	-2.73862	0.000419824	0.00826926	-1.11113	0.408867	1	11.5371	6.62711e-06	0.000137443	4.68095	5.83019e-05	0.000621249
mmu-miR-669b	4.94342	3.49857	0.370013	0.628908	-2.72235	0.0524201	0.19914	1.19656	0.666025	1	23.8086	0.000559853	0.00341458	7.30894	0.00426826	0.0180154
mmu-miR-92a	6.60678	5.19616	0.0131299	0.0120117	-2.6585	1.9644e-05	0.00132741	-1.00078	0.989976	1	96.5798	1.24559e-08	2.69878e-06	36.3568	3.94396e-08	3.66225e-06
mmu-miR-466j	4.62257	3.26759	0.0131299	0.935541	-2.55794	0.114502	0.363874	1.89528	0.249057	1	24.4107	0.00145208	0.00652029	5.0352	0.0224826	0.0682883
mmu-miR-130b*	3.37616	2.02507	4.97276	4.34812	-2.55104	0.00553543	0.0408867	-1.54183	0.0803809	0.903778	-3.02431	0.00275709	0.0106673	-5.00388	0.0005284	0.00361537
mmu-miR-1904	8.57486	7.41569	5.7062	5.86834	-2.2333	0.0348431	0.147065	1.11895	0.700896	1	7.3039	0.00094729	0.00484833	2.9228	0.0124553	0.0426508
mmu-miR-142-3p	8.40452	7.26548	2.23109	2.22909	-2.20234	0.203063	0.532221	-1.00139	0.998043	1	72.1751	0.000602126	0.00360615	32.8174	0.00148919	0.0082733
mmu-miR-129-5p	9.42708	8.29276	8.85215	8.28769	-2.19516	0.00128039	0.0143492	-1.47883	0.02154	0.494163	1.48961	0.0201693	0.0577535	1.00352	0.977172	0.980188
mmu-miR-325	3.34854	2.25649	5.82537	5.04238	-2.13177	0.00685149	0.0446533	-1.72069	0.0240591	0.504465	-5.56675	0.000189376	0.00155816	-6.89666	0.000109773	0.000951369
mmu-miR-340-3p	6.09206	5.00967	7.59756	7.14279	-2.11755	0.00141627	0.0150914	-1.37056	0.0412518	0.691806	-2.83922	0.000321885	0.00217943	-4.38666	6.40116e-05	0.000643227
mmu-miR-126-3p	7.97424	6.90177	1.93758	2.30068	-2.10304	0.0421009	0.172111	1.28619	0.396124	1	65.6474	2.79951e-05	0.0003791	24.2698	0.000100064	0.000903353
mmu-miR-1196	7.21996	6.17602	1.77337	2.6529	-2.06185	0.197359	0.524078	1.83978	0.265404	1	43.61	0.000667566	0.0038063	11.4965	0.00442358	0.0183142
mmu-miR-455	5.37517	4.34866	6.43046	5.32699	-2.03709	0.0020016	0.0197127	-2.1487	0.00146101	0.183821	-2.07813	0.0017754	0.00749358	-1.97019	0.0024618	0.0119415
mmu-let-7d	8.11186	7.08769	9.28276	9.28276	-2.03378	0.00100379	0.0126967	1	1	1	-2.25153	0.000550771	0.00341458	-4.57912	2.99131e-05	0.00038887
mmu-let-7e	7.72508	6.77169	9.05241	8.88904	-1.93642	0.00044909	0.00858555	-1.1199	0.20654	1	-2.50937	9.77585e-05	0.00099286	-4.33896	1.08472e-05	0.000195852
mmu-miR-30c-1*	2.48233	1.62575	1.54772	1.03054	-1.81075	0.252128	0.598415	-1.43116	0.469041	1	1.91138	0.217233	0.42659	1.51069	0.408967	0.707579
mmu-miR-26a	8.93007	8.10765	9.89471	9.9961	-1.76837	0.00992729	0.0581328	1.07281	0.633234	1	-1.95157	0.00524689	0.0179499	-3.70237	0.000275501	0.00210008
mmu-miR-23b	9.28276	8.47604	9.80008	8.98532	-1.74924	0.00469202	0.0371929	-1.75901	0.00450355	0.266119	-1.4313	0.0256798	0.0707283	-1.42334	0.0271078	0.0786609
mmu-miR-702	5.59377	4.7915	5.32596	5.27679	-1.74383	0.000130119	0.00367727	-1.03467	0.525791	1	1.20397	0.0147312	0.043327	-1.39986	0.00127647	0.00729977
mmu-miR-700	4.55704	3.79932	4.60557	4.12135	-1.69081	0.0435292	0.174654	-1.39883	0.144902	1	-1.03421	0.868724	0.92569	-1.25008	0.30166	0.605182
mmu-miR-10b	4.56003	3.80855	0.730082	0.687521	-1.68351	0.301988	0.598415	-1.02994	0.950439	1	14.2209	0.00230313	0.00912825	8.7001	0.0054384	0.0214517
mmu-miR-296-5p	6.01812	5.27851	4.83064	4.85365	-1.66972	0.0425008	0.172659	1.01607	0.935458	1	2.27754	0.00770724	0.024319	1.34245	0.178397	0.393078
mmu-let-7b*	5.31787	4.61372	5.12485	4.91513	-1.62919	0.00095771	0.0126927	-1.15646	0.0871989	0.943033	1.14316	0.107878	0.254059	-1.23235	0.0289602	0.0829256
mmu-miR-7a	11.4118	10.727	12.8553	13.1707	-1.60754	0.0183037	0.0914187	1.2444	0.169284	1	-2.71966	0.00084797	0.00451787	-5.44044	7.57827e-05	0.000713895
mmu-miR-7b	9.3587	8.70623	10.8072	10.8429	-1.57185	2.18073e-05	0.00132741	1.0251	0.413542	1	-2.7292	4.89682e-07	3.25634e-05	-4.39757	7.61818e-08	5.50202e-06
mmu-let-7f-1*	5.05626	4.41294	4.92954	4.83553	-1.56192	0.00605484	0.0426521	-1.06734	0.525975	1	1.09181	0.400931	0.710096	-1.34033	0.0292835	0.0834836
mmu-miR-652	6.04011	5.40452	6.88755	6.69661	-1.55357	0.00352817	0.0294014	-1.14151	0.172727	1	-1.7993	0.00101521	0.00508927	-2.44882	0.000148954	0.00121025
mmu-miR-149	5.24843	4.64633	5.25259	5.12485	-1.51793	0.000546843	0.00935003	-1.09258	0.146562	1	-1.00289	0.957365	0.989698	-1.39331	0.00152103	0.00837856
mmu-miR-210	6.166	5.56801	7.59756	7.66312	-1.5136	0.0801702	0.275718	1.0465	0.818372	1	-2.69739	0.00362207	0.0132267	-4.27261	0.000688501	0.00438751
mmu-miR-290-3p	5.20944	4.61212	5.14221	5.01161	-1.5129	0.00242616	0.0235374	-1.09475	0.261311	1	1.0477	0.542498	0.865971	-1.31904	0.0124559	0.0426508
mmu-miR-200c	10.1543	9.55915	11.345	11.1404	-1.51058	0.0304928	0.133921	-1.1524	0.346333	1	-2.28273	0.00202073	0.00831311	-2.99224	0.000575782	0.00385833
mmu-miR-20a	5.15015	4.56969	0.0131299	0.0120117	-1.49532	0.0838917	0.285495	-1.00078	0.996825	1	35.1881	9.98855e-06	0.000170857	23.5504	1.76077e-05	0.000266162
mmu-miR-30c	6.91996	6.34015	8.28748	8.10765	-1.49464	0.00788235	0.049743	-1.13275	0.234803	1	-2.58027	0.000185857	0.00154881	-3.40462	5.62638e-05	0.000609524
mmu-miR-877*	5.4601	4.88659	4.95557	4.92771	-1.48814	0.00576219	0.0416859	-1.0195	0.82761	1	1.41866	0.00960735	0.0295961	-1.02892	0.748636	0.813735
mmu-miR-23a	8.18894	7.64128	7.89794	7.49327	-1.46171	0.00551001	0.0408867	-1.32379	0.0178193	0.445482	1.22349	0.0537256	0.134604	1.10805	0.254617	0.520443
mmu-miR-298	4.8198	4.28386	4.56969	4.62038	-1.44989	0.0116182	0.0641148	1.03576	0.723709	1	1.1893	0.125988	0.288354	-1.2627	0.0572767	0.148177
mmu-miR-451	11.9668	11.4419	3.11265	3.58433	-1.43883	0.215398	0.546909	1.38672	0.258308	1	462.761	3.45808e-06	9.08724e-05	231.931	6.10391e-06	0.000132878
mmu-let-7f	10.4074	9.89471	11.7062	11.4419	-1.42673	0.00538574	0.0407062	-1.20111	0.0578115	0.782864	-2.46029	8.59963e-05	0.000887263	-2.92244	3.78662e-05	0.000473327
mmu-miR-103	6.49645	5.99781	8.2444	8.18546	-1.41288	0.0103815	0.0596327	-1.0417	0.650663	1	-3.35882	4.05973e-05	0.000500707	-4.55564	1.40756e-05	0.000231319
mmu-miR-1894-3p	6.93869	6.49645	3.88689	4.16356	-1.35872	0.186922	0.521802	1.2114	0.381691	1	8.29249	0.000163477	0.00143727	5.03811	0.00055921	0.00378632
mmu-miR-668	4.48602	4.06817	4.41256	4.63237	-1.33594	0.216509	0.547592	1.16459	0.489284	1	1.05224	0.812867	0.874774	-1.47858	0.115256	0.274419
mmu-miR-19b	5.24547	4.87798	0.0131299	0.0120117	-1.29011	0.4977	0.60243	-1.00078	0.99831	1	37.5917	0.000176925	0.00151317	29.1609	0.000247268	0.00191338
mmu-let-7a	10.7714	10.4074	12.083	11.96	-1.28699	0.0157421	0.0805697	-1.08903	0.273435	1	-2.48221	5.97319e-05	0.000681153	-2.93343	2.70235e-05	0.000378846
mmu-let-7g	9.42613	9.06801	10.2788	10.2788	-1.28175	0.00256665	0.0243476	1	1	1	-1.80589	5.01706e-05	0.000582337	-2.3147	9.57868e-06	0.000186849
mmu-miR-1198-5p	4.84487	4.5426	4.39923	3.77333	-1.23309	0.6001	0.707922	-1.54318	0.300044	1	1.36192	0.447507	0.788291	1.70441	0.215232	0.455703
mmu-let-7c	11.1424	10.8429	12.358	12.358	-1.23069	0.188283	0.521802	1	1	1	-2.32239	0.00181845	0.00757689	-2.85814	0.000686519	0.00438751
mmu-miR-500	6.34485	6.04902	6.00248	6.18508	-1.2276	0.195131	0.524078	1.13493	0.397318	1	1.26784	0.144547	0.325105	-1.0989	0.52093	0.707579
mmu-miR-1892	8.22198	7.92742	5.23094	5.43925	-1.22651	0.170082	0.482765	1.15533	0.30769	1	7.95048	2.1463e-05	0.000303282	5.61067	5.10756e-05	0.000562697
mmu-let-7i	8.88645	8.66825	9.67669	9.72477	-1.16328	0.283632	0.598415	1.03389	0.801364	1	-1.72936	0.00794141	0.0249368	-2.0799	0.00238618	0.0116618
mmu-miR-194	0.304235	0.0878101	4.41341	4.78508	-1.16185	0.372549	0.598415	1.29385	0.154663	1	-17.2577	1.15734e-05	0.000188067	-25.9429	6.13285e-06	0.000132878
mmu-miR-151-5p	6.76975	6.55935	8.11191	8.09662	-1.15701	0.0629491	0.227247	-1.01065	0.868098	1	-2.5353	2.8921e-05	0.000383645	1.01219	0.632467	0.707579
mmu-miR-331-3p	6.09237	5.88962	7.19875	7.41569	-1.15089	0.0279094	0.127755	1.16226	0.0220473	0.494163	-2.15305	1.80126e-05	0.000262071	-2.88	3.91341e-06	0.000110596
mmu-miR-26b	7.80058	7.59888	9.10904	9.28276	-1.15005	0.55855	0.66494	1.12796	0.612613	1	-2.47678	0.0104462	0.0317292	-3.2129	0.00377283	0.0163575
mmu-miR-20b	3.52859	3.33821	1.03412	0.279062	-1.14106	0.802956	0.909478	-1.6877	0.345431	1	5.63521	0.019385	0.0557534	8.33479	0.0089736	0.0320486
mmu-let-7b	10.7628	10.5759	11.7062	11.5755	-1.13829	0.131306	0.408367	-1.09484	0.261757	1	-1.92318	0.000320103	0.00217943	-1.99951	0.000245542	0.00191338
mmu-miR-342-3p	7.97421	7.78872	8.03342	7.96996	-1.13721	0.358666	0.598415	-1.04497	0.743181	1	-1.0419	0.759659	0.865971	-1.13386	0.368816	0.707579
mmu-miR-3107	4.40968	4.22975	1.02947	0.437927	-1.13283	0.607085	0.714864	-1.50686	0.132965	1	10.4122	0.000185811	0.00154881	13.8501	0.000109042	0.000951369
mmu-miR-291b-5p	4.65996	4.48826	4.59432	4.44832	-1.12639	0.301982	0.598415	-1.1065	0.372555	1	-1.04494	0.945842	0.986833	1.02807	0.799182	0.860047
mmu-miR-465a-3p	4.31125	4.16187	5.85796	6.01991	-1.10909	0.746869	0.851692	1.1188	0.726658	1	-2.92149	0.0177434	0.0514875	-3.62513	0.00884405	0.0319046
mmu-miR-365	4.37332	4.23655	4.59586	4.66419	-1.09944	0.134887	0.412842	1.0485	0.412323	1	-1.16679	0.0345987	0.0933159	-1.34503	0.00282696	0.0133995
mmu-miR-92b	4.17337	4.04191	4.41994	4.56779	-1.0954	0.354188	0.598415	1.10791	0.303131	1	-1.18639	0.11496	0.267829	-1.43981	0.0101971	0.0356349
mmu-miR-144	6.19905	6.08261	0.0131299	0.0120117	-1.08406	0.926547	0.984392	-1.00078	0.999293	1	72.8028	0.00403797	0.0143621	67.2097	0.00436667	0.0181945
mmu-miR-370	5.99781	5.89154	0.0131299	0.0120117	-1.07644	0.335895	0.598415	-1.00078	0.991478	1	63.3238	4.31412e-08	6.77568e-06	58.8727	4.6965e-08	3.81591e-06
mmu-miR-98	5.52701	5.42289	7.7325	7.66887	-1.07483	0.574881	0.681885	-1.0451	0.728859	1	-4.61232	7.00387e-05	0.000758752	-4.74356	6.43227e-05	0.000643227
mmu-miR-483*	5.67923	5.58749	5.91873	5.65844	-1.06565	0.555006	0.661934	-1.19772	0.134377	1	-1.18058	0.161214	0.360099	-1.05041	0.645457	0.719635
mmu-miR-27a	6.33888	6.2744	6.57153	5.77835	-1.04571	0.915036	0.983096	-1.73289	0.22755	1	-1.17499	0.702441	0.865971	1.41035	0.428175	0.707579
mmu-miR-96	7.24807	7.21086	9.53001	9.56189	-1.02612	0.941192	0.984392	1.02235	0.94959	1	-4.86333	0.00560201	0.0188669	-5.10189	0.00495771	0.0200156
mmu-miR-467f	0.0491435	0.0294955	3.99613	4.12293	-1.01371	0.825445	0.925068	1.09187	0.195556	1	-15.4227	1.44302e-07	1.33995e-05	-17.0705	1.21204e-07	7.16207e-06
mmu-miR-191*	4.39935	4.39025	4.93662	4.75778	-1.00632	0.94727	0.98516	-1.13197	0.231295	1	-1.45122	0.0100515	0.0306737	-1.29014	0.0390743	0.106483
mmu-miR-93	7.3163	7.30744	8.46911	8.38508	-1.00616	0.973343	0.986751	-1.05998	0.752629	1	-2.22346	0.00658975	0.0215243	-2.11058	0.0086218	0.0316029
mmu-miR-29a*	1.89984	1.8913	3.34701	3.2617	-1.00594	0.985543	0.990113	-1.06092	0.856708	1	-2.72672	0.0245846	0.0685838	-2.58542	0.029658	0.0841821
mmu-miR-30e*	3.49857	3.49463	6.10924	5.48718	-1.00274	0.991143	0.99392	-1.53906	0.126781	1	-6.10786	0.000691241	0.00387333	-3.97941	0.00227177	0.0112721
mmu-miR-1895	9.73152	9.73152	5.74941	6.12566	1	1	1	1.29796	0.0169607	0.445482	15.8028	3.93604e-07	3.19803e-05	12.1751	6.32641e-07	2.93726e-05
mmu-miR-374c	4.43545	4.44634	6.35355	6.26736	1.00758	0.971876	0.986751	-1.06157	0.781076	1	-3.77925	0.0014625	0.00652029	-3.5333	0.00183448	0.00977384
mmu-miR-325*	0.00411293	0.0294955	3.70989	3.58776	1.01775	0.865769	0.954177	-1.08834	0.431723	1	-13.0482	2.37834e-06	7.36152e-05	-11.78	2.88641e-06	8.93413e-05
mmu-miR-345-5p	6.23479	6.00825	7.45	7.29353	1.01775	0.493462	0.598415	-1.11456	0.0207019	0.494163	-2.32174	2.24486e-06	7.32864e-05	-2.4373	1.71807e-06	6.4296e-05
mmu-miR-384-3p	0.00411293	0.0294955	4.28598	3.16279	1.01775	0.906435	0.975468	-2.17828	0.00313303	0.226274	-19.4522	6.76851e-06	0.000137443	-8.77436	2.96973e-05	0.00038887
mmu-miR-466f-3p	0.00411293	0.0294955	1.81878	2.41349	1.01775	0.95194	0.985225	1.51017	0.199464	1	-3.51778	0.00683025	0.0221983	-5.2198	0.00218749	0.0109374
mmu-miR-532-3p	0.00411293	0.0294955	2.88177	2.7656	1.01775	0.9169	0.983473	-1.08385	0.637078	1	-7.34954	7.75278e-05	0.000812791	-6.6627	9.81081e-05	0.000898173
mmu-miR-32	0.00411293	0.0315133	4.9455	5.19616	1.01917	0.66222	0.765913	1.18976	0.00883117	0.311811	-30.7259	8.80492e-09	2.69878e-06	-35.8686	7.12393e-09	9.43332e-07
mmu-miR-99b	4.08054	4.11671	6.8993	6.75103	1.02539	0.929762	0.984392	-1.10824	0.719719	1	-7.05554	0.000935783	0.00484833	-6.20881	0.00126291	0.00729977
mmu-miR-715	3.34572	3.40716	3.89201	3.79498	1.04351	0.751863	0.855886	-1.06957	0.620443	1	-1.46032	0.0325235	0.0884531	-1.30841	0.0905536	0.221278
mmu-miR-741	2.59165	2.66585	5.3057	5.39582	1.05278	0.837181	0.934942	1.06446	0.803127	1	-6.56162	0.000619525	0.00363308	-6.63442	0.000603407	0.00396177
mmu-miR-328	4.31662	4.39523	4.3741	4.12989	1.056	0.872269	0.956113	-1.18444	0.621781	1	-1.04065	0.906353	0.957934	1.20192	0.592851	0.707579
mmu-miR-125b-5p	7.90237	7.98244	8.73968	8.93759	1.05707	0.805428	0.909478	1.14704	0.549443	1	-1.78672	0.043533	0.111577	-1.93879	0.0282215	0.081168
mmu-miR-181b	3.44821	3.52928	5.42855	5.78159	1.0578	0.701988	0.80579	1.27725	0.139511	1	-3.94584	0.000223237	0.00174854	-4.76445	0.000123058	0.00102548
mmu-miR-99a	6.3834	6.47389	7.78215	7.92682	1.06473	0.243292	0.587881	1.10548	0.0891542	0.943033	-2.63671	7.31724e-06	0.000139888	-2.73764	6.10793e-06	0.000132878
mmu-miR-122	3.526	3.61985	0.0131299	0.658346	1.06721	0.855558	0.948998	1.56397	0.246176	1	11.4151	0.00096381	0.00489435	7.78936	0.00203874	0.0106191
mmu-miR-880	0.621769	0.715955	4.54253	4.59474	1.06746	0.892098	0.966657	1.03685	0.940019	1	-15.1449	0.00220295	0.00894948	-14.7106	0.00230736	0.011362
mmu-let-7a-1*	1.73451	1.8404	3.76544	3.19016	1.07616	0.757813	0.861151	-1.48997	0.138763	1	-4.08669	0.00176958	0.00749358	-2.5487	0.00962974	0.0338342
mmu-miR-15b	8.26491	8.37203	9.88999	9.8651	1.07708	0.684885	0.787921	-1.0174	0.924219	1	-3.08459	0.00145995	0.00652029	-2.81486	0.00211055	0.0108878
mmu-miR-30b	6.59619	6.70511	8.4096	8.53043	1.07842	0.552867	0.660595	1.08736	0.512197	1	-3.51472	0.000163627	0.00143727	-3.54385	0.000158743	0.00125833
mmu-miR-182	2.9969	3.11807	6.20434	5.62367	1.08762	0.399375	0.598415	-1.49554	0.00752579	0.311811	-9.23707	3.19363e-06	9.02548e-05	-5.67884	1.03324e-05	0.000191887
mmu-miR-200a	7.42506	7.55383	8.78329	9.05241	1.09336	0.630694	0.735999	1.20507	0.334627	1	-2.56371	0.00330936	0.0123832	-2.82563	0.00217583	0.0109374
mmu-miR-129-2-3p	10.0441	10.2326	10.2797	9.73152	1.13954	0.394575	0.598415	-1.4622	0.0437096	0.691806	-1.17733	0.29752	0.547841	1.41526	0.0575603	0.148177
mmu-miR-362-5p	0.00411293	0.206546	4.7642	4.20465	1.15064	0.436161	0.598415	-1.47381	0.067999	0.857843	-27.0976	8.4065e-06	0.000151784	-15.979	1.92134e-05	0.000277527
mmu-miR-100	2.74516	2.95105	5.07876	5.10301	1.1534	0.270157	0.598415	1.01695	0.889284	1	-5.04063	4.31821e-05	0.000519596	-4.44433	6.3159e-05	0.000643227
mmu-miR-1897-5p	10.8042	11.0326	4.90674	5.29798	1.1715	0.231581	0.568029	1.31151	0.0681013	0.857843	59.6108	5.51073e-07	3.25634e-05	53.2469	6.30019e-07	2.93726e-05
mmu-miR-29c*	3.84955	4.08948	5.65206	5.83827	1.18093	0.425469	0.598415	1.13777	0.530502	1	-3.48825	0.00146456	0.00652029	-3.36076	0.00167161	0.00913065
mmu-miR-107	7.8182	8.09662	8.68104	8.79989	1.21287	0.00640489	0.0429193	1.08587	0.108545	1	-1.81862	4.08269e-05	0.000500707	-1.62819	0.000106335	0.000946816
mmu-miR-181a	3.01759	3.30304	5.67793	5.80919	1.21879	0.0998864	0.32791	1.09525	0.39408	1	-6.32181	1.07266e-05	0.000178777	-5.681	1.4235e-05	0.000231319
mmu-miR-423-5p	5.56759	5.86194	5.3218	5.49823	1.22633	0.0749592	0.261954	1.13008	0.234596	1	1.18575	0.119352	0.275102	1.28673	0.0397284	0.107598
mmu-miR-27b	7.62572	7.92682	8.66852	8.34751	1.23209	0.328343	0.598415	-1.2492	0.300664	1	-2.06022	0.0141042	0.0416715	-1.33856	0.1915	0.417457
mmu-miR-29b	7.93687	8.25197	10.4482	10.7714	1.2441	0.64785	0.754153	1.25113	0.639611	1	-5.70142	0.0126212	0.0376319	-5.73362	0.0124672	0.0426508
mmu-miR-320	6.29073	6.61318	6.44627	6.73472	1.25045	0.0302634	0.133818	1.22133	0.0435738	0.691806	-1.11384	0.204595	0.409189	-1.0879	0.305497	0.610994
mmu-miR-30d	7.52758	7.8548	7.92682	7.66887	1.2546	0.00150231	0.01575	-1.19579	0.00415418	0.266119	-1.31882	0.000620419	0.00363308	1.13756	0.0151692	0.0500506
mmu-miR-24	9.05252	9.39241	9.06801	8.96971	1.26567	0.133858	0.41236	-1.07051	0.625387	1	-1.0108	0.937836	0.983216	1.34043	0.0773642	0.193411
mmu-miR-106b	8.57486	8.93759	9.3587	9.47807	1.28586	0.261603	0.598415	1.08626	0.693634	1	-1.72171	0.0422269	0.110231	-1.45445	0.119057	0.282434
mmu-miR-361	5.19448	5.56138	6.57815	6.37901	1.28958	0.0115232	0.0641148	-1.14801	0.0858906	0.943033	-2.60932	3.2689e-05	0.000424958	-1.76252	0.000376931	0.00272228
mmu-miR-705	6.44988	6.83252	0.274921	1.25116	1.30372	0.138918	0.41804	1.96733	0.00692411	0.311811	72.2519	1.51541e-06	6.15634e-05	47.8801	2.45422e-06	7.9762e-05
mmu-miR-200b	8.32525	8.7079	9.36563	9.3587	1.30373	0.0322729	0.140788	-1.00482	0.959071	1	-2.05677	0.000560082	0.00341458	-1.57004	0.00432467	0.0181357
mmu-miR-874	4.61521	5.00153	0.0131299	0.0120117	1.30705	0.117525	0.370831	-1.00078	0.995822	1	24.2865	4.56863e-06	0.000106058	31.7683	3.10908e-06	9.18593e-05
mmu-miR-744	0.00411293	0.393188	3.55868	3.11807	1.30955	0.273054	0.598415	-1.35718	0.222376	1	-11.7499	0.00012224	0.00116847	-6.61106	0.000415549	0.00293595
mmu-miR-1896	6.29923	6.70768	0.0131299	1.16127	1.32726	0.392429	0.598415	2.21627	0.0478937	0.691806	78.0375	3.86979e-05	0.000493209	46.7344	6.96325e-05	0.000685775
mmu-miR-141	9.41892	9.8651	10.8576	10.6826	1.36242	0.378481	0.598415	-1.12898	0.719901	1	-2.71069	0.027554	0.07557	-1.76231	0.138236	0.318628
mmu-miR-183	6.76367	7.21086	8.11191	7.80888	1.36338	0.000123639	0.00365297	-1.23373	0.000733686	0.183821	-2.54601	6.64566e-07	3.32283e-05	-1.51363	3.17035e-05	0.000404064
mmu-miR-9	3.35501	3.81278	7.17084	6.8721	1.37342	0.453451	0.598415	-1.23007	0.618378	1	-14.0825	0.00123628	0.00586557	-8.33576	0.00321336	0.014709
mmu-miR-689	11.6394	12.0975	4.60445	5.43014	1.3737	0.199056	0.524078	1.77238	0.0454994	0.691806	131.141	4.40804e-06	0.000106058	101.642	5.69028e-06	0.000132878
mmu-miR-15a	9.46059	9.91959	10.3659	10.4913	1.37459	0.105671	0.345157	1.09081	0.610964	1	-1.87289	0.0120752	0.0363376	-1.48624	0.0580269	0.148494
mmu-miR-30e	7.31797	7.8182	8.03342	7.99948	1.41443	0.152587	0.444759	-1.02381	0.912891	1	-1.64199	0.0615195	0.151587	-1.13389	0.56617	0.707579
mmu-miR-301a	7.67841	8.18894	8.89179	8.65141	1.42457	0.135285	0.412842	-1.18131	0.438393	1	-2.3188	0.00876007	0.0273752	-1.3779	0.167563	0.372873
mmu-miR-494	9.3028	9.81743	6.0516	6.18676	1.42863	0.342741	0.598415	1.09821	0.793771	1	9.52156	0.00136217	0.00623527	12.3863	0.000835063	0.00497973
mmu-miR-425	5.19516	5.73544	7.0211	7.04125	1.45426	0.00101574	0.0126967	1.01406	0.802075	1	-3.54538	3.49509e-06	9.08724e-05	-2.47221	1.71751e-05	0.000265805
mmu-miR-324-5p	4.53673	5.07876	7.26548	6.74676	1.45602	0.223228	0.555932	-1.43268	0.240766	1	-6.62883	0.0010582	0.00521083	-3.17774	0.00844675	0.0313737
mmu-miR-582-5p	3.86172	4.40378	7.18681	6.74426	1.45605	0.279895	0.598415	-1.35901	0.367682	1	-10.0219	0.000813202	0.00436844	-5.06469	0.00373676	0.0163575
mmu-miR-22*	1.64571	2.19324	4.25599	4.44947	1.46158	0.523259	0.631017	1.14352	0.817949	1	-6.1062	0.0233311	0.0656504	-4.7774	0.0382053	0.105226
mmu-miR-140	5.72288	6.27128	7.41569	7.45	1.46246	0.249671	0.598415	1.02407	0.938025	1	-3.23285	0.0107927	0.0326292	-2.26376	0.0391531	0.106483
mmu-miR-19a	2.80037	3.36541	0.0131299	0.0120117	1.47943	0.579546	0.686165	-1.00078	0.99911	1	6.90307	0.034347	0.0930231	10.2205	0.0180486	0.0575077
mmu-miR-340-5p	5.74546	6.32667	8.2444	8.26872	1.49611	0.378928	0.598415	1.017	0.969303	1	-5.65272	0.00959742	0.0295961	-3.84251	0.0244418	0.0725442
mmu-miR-25	8.60901	9.19929	8.59945	8.65428	1.50554	0.0197462	0.0950742	1.03874	0.762929	1	1.00665	0.957831	0.989698	1.45903	0.0261723	0.076287
mmu-miR-721	6.03943	6.67265	1.27367	2.36957	1.55102	0.398355	0.598415	2.13746	0.172151	1	27.2043	0.00110301	0.00531077	19.7404	0.0017273	0.0092789
mmu-miR-743a	0.00411293	0.647453	4.24754	4.37066	1.56194	0.302421	0.598415	1.08909	0.834181	1	-18.9408	0.000744379	0.00403205	-13.2068	0.00133083	0.00745725
mmu-miR-188-5p	7.6098	8.26631	3.90685	4.7044	1.57627	0.14402	0.428752	1.73814	0.0899508	0.943033	13.0226	0.000232444	0.00176024	11.8098	0.000277857	0.00210008
mmu-miR-128	6.06907	6.75103	7.19238	6.90678	1.60432	0.0246202	0.11592	-1.21892	0.236375	1	-2.17846	0.00355157	0.0131166	-1.114	0.495133	0.707579
mmu-miR-455*	1.11283	1.80525	4.02059	3.99687	1.616	0.332789	0.598415	-1.01658	0.972063	1	-7.50455	0.00693717	0.0224336	-4.56818	0.0203768	0.0636774
mmu-miR-324-3p	4.62038	5.3218	5.79645	6.00825	1.62611	4.53228e-05	0.00184124	1.15813	0.00911447	0.311811	-2.25962	3.92218e-06	9.80545e-05	-1.60932	5.01558e-05	0.000562697
mmu-miR-429	6.64511	7.37109	7.96996	7.88429	1.65403	0.00114409	0.0135569	-1.06118	0.452992	1	-2.50507	7.3126e-05	0.000779211	-1.4272	0.00504804	0.0201302
mmu-miR-743b-3p	0.00411293	0.730156	3.76697	4.26621	1.6541	0.253218	0.598415	1.41347	0.414664	1	-13.5748	0.00129361	0.00596344	-11.6	0.00169848	0.00920011
mmu-miR-375	12.9391	13.6897	13.6897	13.546	1.68247	0.000687468	0.0101407	-1.10471	0.200325	1	-1.68247	0.000687468	0.00387333	1.10471	0.200325	0.432596
mmu-miR-16	9.64481	10.4066	10.3612	10.4898	1.69563	0.00136732	0.0150637	1.09322	0.315207	1	-1.64304	0.00178917	0.00750297	-1.05931	0.50238	0.707579
mmu-miR-139-3p	7.93085	8.70623	4.19074	4.47017	1.71164	0.175557	0.496139	1.21371	0.592854	1	13.3624	0.000725544	0.00396306	18.8444	0.000413268	0.00293595
mmu-miR-484	4.62439	5.40452	5.97098	5.87234	1.71729	0.014203	0.0738556	-1.07076	0.655374	1	-2.5431	0.00151394	0.00664906	-1.38302	0.0760986	0.190981
mmu-miR-421	2.04294	2.82758	4.19031	3.31361	1.72266	0.0222789	0.105703	-1.83618	0.0148799	0.445482	-4.43021	0.000333344	0.00223375	-1.40058	0.0969834	0.235221
mmu-miR-28	3.04278	3.83969	5.94486	5.96993	1.73738	0.0782893	0.272129	1.01753	0.946853	1	-7.475	0.00055626	0.00341458	-4.37789	0.00218347	0.0109374
mmu-miR-141*	2.41222	3.2097	6.22066	6.49258	1.73806	0.132963	0.411552	1.20741	0.565757	1	-14.0106	0.000423122	0.00280642	-9.73298	0.000826751	0.00497973
mmu-miR-350	5.4792	6.28155	7.30744	7.26288	1.74393	0.0104587	0.0596327	-1.03137	0.830313	1	-3.55102	0.000303525	0.00209884	-1.97428	0.00466772	0.0192027
mmu-miR-338-3p	3.86531	4.67481	6.29746	6.27014	1.7526	0.149122	0.436619	-1.01912	0.956126	1	-5.39697	0.00404347	0.0143621	-3.02163	0.0208995	0.0646889
mmu-miR-130b	8.71432	9.56189	8.70623	8.70623	1.79947	0.00277335	0.0253899	1	1	1	1.00562	0.959246	0.989698	1.80959	0.00266334	0.0127292
mmu-miR-383	0.75067	1.60289	4.38687	4.25552	1.80528	0.195542	0.524078	-1.09531	0.826355	1	-12.4338	0.00159446	0.00686359	-6.28813	0.00604189	0.0233764
mmu-miR-24-1*	0.543289	1.40948	4.83622	4.42209	1.82285	0.0908341	0.307511	-1.3325	0.360949	1	-19.6021	0.000174978	0.00151317	-8.0702	0.000877105	0.0051829
mmu-miR-34a	5.55054	6.43128	5.56841	6.25277	1.84131	0.0062332	0.0426521	1.60699	0.0165618	0.445482	-1.01246	0.92878	0.976873	1.13171	0.391628	0.707579
mmu-miR-301b	2.18623	3.07596	4.81425	4.66164	1.85283	0.000281137	0.00609131	-1.11158	0.168785	1	-6.1818	1.71359e-06	6.55198e-05	-3.0015	1.89175e-05	0.000277527
mmu-miR-152	4.80893	5.7141	6.43799	6.3803	1.87277	3.6616e-05	0.00170003	-1.0408	0.395746	1	-3.09313	2.25497e-06	7.32864e-05	-1.58689	0.000153414	0.0012311
mmu-miR-186	5.44036	6.3834	6.64912	7.23948	1.92258	0.0159666	0.0810806	1.50563	0.073689	0.874793	-2.31138	0.00608646	0.0199808	-1.81011	0.0226582	0.0685016
mmu-miR-29a	9.07955	10.0441	9.71306	9.91959	1.95151	0.0247891	0.11592	1.15392	0.521957	1	-1.55133	0.0901443	0.213846	1.09016	0.69518	0.767003
mmu-miR-185	4.81195	5.79645	6.21831	6.0204	1.97863	0.0563959	0.210674	-1.14703	0.637195	1	-2.65068	0.0171338	0.0499415	-1.16793	0.594831	0.707579
mmu-miR-15b*	0.779938	1.77764	3.7187	3.27167	1.99682	0.0191137	0.0941203	-1.36323	0.183295	1	-7.66755	0.000195333	0.00158708	-2.81676	0.00392828	0.0167986
mmu-miR-881	0.581428	1.59791	4.13333	4.11903	2.02298	0.140007	0.419376	-1.00997	0.981161	1	-11.7282	0.00188245	0.00779359	-5.74026	0.00786066	0.0295343
mmu-miR-183*	0.00411293	1.05126	1.76882	1.49121	2.06644	0.211428	0.54535	-1.21218	0.718715	1	-3.39804	0.0615675	0.151587	-1.35656	0.572299	0.707579
mmu-miR-192	4.1318	5.19046	5.95227	6.09687	2.083	0.0640159	0.227379	1.10543	0.757191	1	-3.53197	0.0100019	0.0306662	-1.87437	0.0977833	0.236279
mmu-miR-130a	8.10245	9.19252	8.47092	8.69789	2.12884	0.000561002	0.00935003	1.17037	0.154514	1	-1.29099	0.0425453	0.110618	1.40895	0.0153802	0.0504906
mmu-miR-384-5p	4.8078	5.91873	7.24897	7.1747	2.15985	0.00823205	0.0497702	-1.05283	0.784253	1	-5.43081	0.000270821	0.00197791	-2.38827	0.00501693	0.0201297
mmu-miR-30a	7.24897	8.38825	7.88429	8.11191	2.20272	5.89802e-05	0.00212984	1.1709	0.0478943	0.691806	-1.55328	0.00086317	0.00456147	1.21112	0.0252923	0.074389
mmu-miR-148a	2.673	3.8452	4.99372	5.27906	2.25355	0.0606711	0.224069	1.21869	0.579256	1	-4.9958	0.00529247	0.018011	-2.70168	0.0322079	0.0902376
mmu-miR-29c	8.49625	9.67669	9.69516	9.84663	2.26646	0.0390647	0.162284	1.1107	0.733215	1	-2.29566	0.0371457	0.0981493	-1.12501	0.702637	0.770175
mmu-miR-137	3.14046	4.39997	6.61791	6.69307	2.39415	0.0958239	0.32106	1.05348	0.906772	1	-11.1383	0.00263313	0.0103105	-4.9011	0.0141232	0.0473201
mmu-miR-872	4.15662	5.4223	6.5556	6.4179	2.40441	0.0262561	0.121903	-1.10015	0.744716	1	-5.27431	0.00211352	0.00864019	-1.99391	0.0569282	0.148013
mmu-miR-140*	4.9625	6.23479	6.08261	6.34166	2.41546	0.00333273	0.0288837	1.19669	0.323491	1	-2.17364	0.00565333	0.0189416	-1.07689	0.669801	0.744223
mmu-miR-125a-3p	5.91465	7.24331	2.3717	3.04876	2.51169	0.0626448	0.227247	1.59888	0.275426	1	11.6556	0.00156722	0.0067913	18.3098	0.00074187	0.00459253
mmu-miR-22	10.2158	11.5755	10.3404	10.1048	2.56633	0.00513061	0.0396995	-1.17733	0.438947	1	-1.09016	0.67496	0.865971	2.77154	0.00370534	0.0163575
mmu-miR-1224	13.9125	15.3168	7.46701	7.9029	2.64682	0.0184244	0.0914187	1.35275	0.328341	1	87.1559	2.34019e-05	0.000323643	170.532	1.20681e-05	0.000212006
mmu-miR-598	3.69929	5.15227	6.35342	6.34437	2.73774	0.0135695	0.0722967	-1.00629	0.982046	1	-6.29466	0.00111852	0.00534586	-2.28484	0.0276902	0.0799939
mmu-miR-33	1.30278	2.80479	5.62594	5.26044	2.83237	0.144457	0.428752	-1.28833	0.689972	1	-20.0171	0.00455011	0.0159869	-5.48561	0.0376547	0.104151
mmu-miR-488	3.35194	4.96231	6.1185	6.15978	3.05331	0.0376758	0.157995	1.02902	0.944762	1	-6.80488	0.00503635	0.0173208	-2.29338	0.0901404	0.221099
mmu-miR-148b	3.69599	5.3116	6.81153	6.73488	3.0644	0.0138154	0.0724357	-1.05457	0.864726	1	-8.66703	0.000898025	0.00470739	-2.68194	0.0219635	0.067521
mmu-miR-805	0.00411293	1.65351	0.69278	0.843517	3.13702	0.0644383	0.227635	1.11014	0.836001	1	-1.61179	0.365739	0.654904	1.7532	0.295253	0.594162
mmu-miR-378	3.63363	5.32184	5.68791	4.6418	3.22257	0.00806891	0.0497702	-2.06496	0.0447991	0.691806	-4.15338	0.00361933	0.0132267	1.60218	0.142372	0.325851
mmu-miR-195	3.22477	4.91513	6.90177	7.42242	3.22739	0.00686974	0.0446533	1.4346	0.223894	1	-12.7905	0.000230308	0.00176024	-5.68549	0.00129716	0.00733178
mmu-miR-7a-1*	2.32695	4.02709	5.4223	5.4215	3.24933	0.000240213	0.0057829	-1.00056	0.99651	1	-8.54662	1.45426e-05	0.000225064	-2.62881	0.00059301	0.00393323
mmu-miR-9*	5.17454	6.88755	6.83252	6.88755	3.27844	0.0328221	0.141577	1.03888	0.927853	1	-3.15573	0.0365589	0.0969929	1	1	1
mmu-miR-532-5p	1.35075	3.1249	4.76136	4.40366	3.42037	0.000890327	0.0121835	-1.28138	0.2025	1	-10.634	4.39658e-05	0.000519596	-2.4263	0.00368358	0.0163575
mmu-miR-497	4.24301	6.07334	6.70768	7.0916	3.5562	0.00114712	0.0135569	1.30488	0.209162	1	-5.52001	0.000299892	0.00209602	-2.02547	0.0130479	0.0441724
mmu-miR-344b	3.86572	5.73544	5.78497	6.18032	3.65461	0.00049971	0.00908231	1.31525	0.14129	1	-3.78226	0.000443807	0.00283356	-1.36119	0.107006	0.255713
mmu-miR-135a-1*	5.86152	7.85233	2.6241	2.85318	3.97461	0.016292	0.0820914	1.17209	0.694693	1	9.43108	0.00230119	0.00912825	31.9813	0.000332638	0.00242938
mmu-miR-30a*	2.04615	4.13391	4.93691	4.99555	4.25087	0.00097636	0.0126927	1.04148	0.848692	1	-7.41657	0.000223276	0.00174854	-1.81709	0.0332281	0.0923003
mmu-miR-685	8.29088	10.4074	3.74558	4.35229	4.33651	0.000251895	0.00584755	1.52278	0.0411111	0.691806	23.3493	6.97788e-06	0.000137443	66.493	1.7805e-06	6.4296e-05
mmu-miR-483	7.38811	9.54632	3.87039	4.10615	4.46361	0.000641243	0.0101407	1.17753	0.43057	1	11.4535	6.7627e-05	0.000745043	43.4163	8.6426e-06	0.000175553
mmu-miR-290-5p	5.31038	7.56457	0.671632	2.04171	4.77068	0.00591813	0.0422724	2.58485	0.0372203	0.691806	24.9116	0.000250872	0.00187433	45.9776	0.00011192	0.000957214
mmu-miR-762	3.7414	6.0516	0.0131299	0.0120117	4.95951	0.000596459	0.00969246	-1.00078	0.997066	1	13.2532	6.5709e-05	0.000736393	65.7804	6.73392e-06	0.000141195
mmu-miR-877	6.35702	8.66852	0.358867	0.0120117	4.96399	0.000540183	0.00935003	-1.27179	0.276485	1	63.918	6.28567e-06	0.000136189	403.523	1.09401e-06	4.44442e-05
mmu-miR-362-3p	2.39766	4.75135	6.17256	6.00248	5.1113	0.00802812	0.0497702	-1.12512	0.766026	1	-13.6886	0.00109147	0.00531077	-2.38028	0.0705271	0.178376
mmu-miR-124	1.06511	3.61086	5.07179	5.12066	5.83913	0.00699335	0.0450067	1.03446	0.934469	1	-16.0742	0.00101785	0.00508927	-2.8477	0.0459344	0.121371
mmu-miR-680	6.60242	9.19929	0.587936	1.43261	6.04974	0.00629938	0.0426521	1.79586	0.194783	1	64.6456	0.000156095	0.00142904	217.772	4.73326e-05	0.000549396
mmu-miR-219-5p	2.68721	5.31301	5.4625	5.39825	6.17225	0.00924574	0.0546339	-1.04554	0.922203	1	-6.84611	0.00742765	0.0239009	-1.06086	0.896964	0.944937
mmu-miR-134	3.94618	6.69307	0.0131299	0.0120117	6.71271	3.86753e-07	4.18983e-05	-1.00078	0.988257	1	15.2745	6.93773e-08	7.51587e-06	102.612	5.47511e-09	9.43332e-07
mmu-miR-21	10.5909	13.4023	10.9378	11.96	7.01982	0.00157258	0.016225	2.03106	0.0686274	0.857843	-1.27179	0.464757	0.816466	2.7176	0.0228256	0.0686883
mmu-miR-146b	0.444774	3.29848	5.05626	5.44781	7.22856	1.94855e-05	0.00132741	1.31179	0.0725282	0.874793	-24.4454	1.99187e-06	7.19285e-05	-4.4362	7.39323e-05	0.000706706
mmu-miR-153	2.21287	5.19616	7.78872	7.76856	7.90788	0.0936535	0.315413	-1.01407	0.989316	1	-47.6976	0.012369	0.03705	-5.94794	0.134358	0.31289
mmu-miR-101a	2.84527	5.88445	6.57153	7.12592	8.22021	0.0795026	0.274876	1.46855	0.703047	1	-13.2347	0.0436009	0.111577	-2.36441	0.407916	0.707579
mmu-miR-101b	1.64735	4.76944	5.91731	6.10924	8.70647	0.0196914	0.0950742	1.14229	0.841198	1	-19.2923	0.00590536	0.0194847	-2.53115	0.20229	0.435392
mmu-miR-186*	0.164138	3.29445	3.98439	3.93138	8.75622	3.6029e-05	0.00170003	-1.03743	0.814005	1	-14.1257	1.40642e-05	0.000222969	-1.55502	0.0322017	0.0902376
mmu-miR-292-5p	2.95268	6.21831	0.0131299	0.0120117	9.61727	6.14683e-09	1.99772e-06	-1.00078	0.976552	1	7.67173	1.0178e-08	2.69878e-06	73.8383	2.82773e-10	1.83802e-07
mmu-miR-711	1.56247	4.96956	0.0131299	0.0120117	10.608	0.000164554	0.00445667	-1.00078	0.997363	1	2.92683	0.00534385	0.0180912	31.0721	2.84735e-05	0.000385579
mmu-miR-146a	7.07032	11.2482	7.18681	8.49625	18.099	0.000193672	0.00503547	2.47844	0.0252145	0.51217	-1.0841	0.787234	0.865971	6.73608	0.00128027	0.00729977
mmu-miR-546	0.00411293	4.19032	0.0131299	0.0120117	18.2043	3.80673e-08	6.18594e-06	-1.00078	0.987495	1	-1.00627	0.899513	0.952253	18.1049	3.84133e-08	3.66225e-06
mmu-miR-710	0.00411293	4.63084	0.0131299	0.0120117	24.705	4.24327e-09	1.99772e-06	-1.00078	0.982118	1	-1.00627	0.856833	0.91552	24.5701	4.27817e-09	9.43332e-07
mmu-miR-718	0.129556	5.01511	0.0131299	0.0120117	29.5596	1.23783e-07	1.60918e-05	-1.00078	0.991623	1	1.08405	0.303756	0.557745	32.0688	1.10464e-07	7.16207e-06
